# Supplementary material for: Association of Biologic/Targeted-Synthetic DMARDs with a Lower Prevalence of Hand Joint Deformity in Rheumatoid Arthritis: A Cross-Sectional Real-World Study
Source: Medicina (Kaunas). 2026 Jan 23;62(2):241. doi: 10.3390/medicina62020241 (PMC12942569; doi:10.3390/medicina62020241)
Supplement: Supplementary file 1 [file medicina-62-00241-s001.zip]

Archive with 1 entries (1 files):
- medicina-4066842-supplementary.pdf
